# Supplementary material for: Clinical Evaluation of 16-Week Supplementation with 5HMO-Mix in Healthy-Term Human Infants to Determine Tolerability, Safety, and Effect on Growth
Source: Nutrients. 2021 Aug 20;13(8):2871. doi: 10.3390/nu13082871 (PMC8401119; doi:10.3390/nu13082871)
Supplement: Supplementary file 1 [file nutrients-13-02871-s001.zip]

Archive with 1 entries (1 files):
- nutrients-1294055-supplementary.pdf
